# Supplementary material for: Machine learning to dissect perturbations in complex cellular systems
Source: Comput Struct Biotechnol J. 2025 Feb 26;27:832–42. doi: 10.1016/j.csbj.2025.02.028 (PMC11915099; doi:10.1016/j.csbj.2025.02.028)
Supplement: Supplementary Table 1 — Datasets used in the perturbation analyses [file mmc1.xlsx]

## Sheet: Supplementary Table 1
Study/reference	Description	Data type	Type of perturbation	Species	Sample size	Perturbation technology
Drug response datasets
Aissa et al., 2021	Single-cell analysis of transcriptional changes linked to drug resistance in cancer, highlighting epigenetic shifts and combination therapy targets.	scRNA-seq	Drug treatments	Homo sapiens	33 samples	Drop-seq, Drug screening
Ben-David et al., 2018	Investigated genetic and transcriptional heterogeneity in MCF7 cell line strains, analyzing differential drug responses.	scRNA-seq	Drug treatment (Bortezomib)	Homo sapiens	27 MCF7 strains, multiple treatments	Single-cell RNA sequencing, Barcode tracking
Eschweiler et al., 2022	Assessed the impact of PI3Kδ inhibitor (AMG319) on immune modulation in head and neck cancer, showing reduced Treg cells and enhanced T cell cytotoxicity using scRNA-seq.	scRNA-seq	Drug treatment (PI3Kδ inhibitor AMG319)	Homo sapiens	2,297 samples	Smart-seq2, Single-cell RNA sequencing
França et al., 2024	Explored cancer cell adaptation to therapy, describing a resistance continuum with cell-state transitions using scRNA-seq and ATAC-seq.	scRNA-seq, ATAC-seq	Drug treatment	Homo sapiens	93 samples	Longitudinal profiling, Genetic perturbations
Goyal et al., 2023	Applied FateMap, combining DNA barcoding with scRNA-seq, to reveal diverse resistant fates in genetically identical cancer cells after various drug treatments.	scRNA-seq, DNA barcoding	Drug treatments (Vemurafenib, Trametinib, Paclitaxel, Pinometostat)	Homo sapiens	22 samples	FateMap framework, Single-cell RNA sequencing
Kong et al., 2019	Developed CORTAD-seq for simultaneous single-cell RNA and targeted DNA sequencing, profiling TKI resistance in EGFR-mutant lung cancer cells.	scRNA-seq, Targeted DNA-seq	Drug treatment (Tyrosine Kinase Inhibitors)	Homo sapiens	507 samples	CORTAD-seq, Automated microfluidics
McFarland et al., 2020	Profiled transcriptional responses in 24 cancer cell lines treated with idasanutlin using MIX-Seq to identify drug mechanisms of action.	scRNA-seq	Drug treatment (Idasanutlin)	Homo sapiens	24 cancer cell lines, multiple drugs and doses	MIX-Seq, Single-cell RNA sequencing
Schnepp et al., 2020	Investigated docetaxel resistance mechanisms in DU145 and PC3 prostate cancer cell lines using scRNA-seq, identifying NUPR1 as a key regulator.	scRNA-seq	Chemotherapy (Docetaxel)	Homo sapiens	324 samples	Single-cell RNA sequencing
Sharma et al., 2018	Used scRNA-seq to profile cisplatin-sensitive, drug-resistant, and drug-holiday OSCC cells from primary and metastatic patient-derived samples.	scRNA-seq	Chemotherapy (Cisplatin)	Homo sapiens	1,431 samples across different cell states	Single-cell RNA sequencing, CaDRReS-Sc recommender system
Stevens et al., 2023	Investigated chemotherapy resistance mechanisms in inflammatory breast cancer, highlighting JAK2/STAT3 signaling's role using RNA-seq and single-cell RNA-seq.	RNA-seq, scRNA-seq	Chemotherapy (Paclitaxel, Doxorubicin)	Homo sapiens	30 samples	Multi-omic profiling, CyTOF, ChIP-seq
Stewart et al., 2020	Explored intratumoral heterogeneity and treatment resistance in small-cell lung cancer using CDX models.	scRNA-seq	Chemotherapy, Platinum-based drugs	Homo sapiens	Multiple CDX models, longitudinal samples	Circulating Tumor Cell-derived xenografts, Single-cell RNA sequencing
Wang et al., 2021	Examined the transcriptional heterogeneity of cancer cells after treatment with paclitaxel, celecoxib, or their combination using scRNA-seq and spike-in normalization to reveal dynamic transcriptional responses.	scRNA-seq	Drug treatments (Paclitaxel, Celecoxib, Combination)	Homo sapiens	372 samples	SMART-seq2, Spike-in RNA normalization
Zhao et al., 2021	Investigated cell type-specific drug responses in GBM tissue using multiplexed drug perturbation and scRNA-seq in acute slice cultures.	scRNA-seq	Drug treatments (Etoposide, Panobinostat)	Homo sapiens	43 samples	Acute slice culture, Single-cell RNA sequencing
Zhao et al., 2023	Examined how cancer cells enter a radiation-tolerant persister (RTP) state to survive radiotherapy and eventually repopulate tumors using scRNA-seq.	scRNA-seq, Bulk RNA-seq	Radiotherapy (8 Gy X-ray)	Homo sapiens	118 samples	SMART RNA-seq, Single-cell RNA sequencing
Zhou et al., 2024	Investigated 3D chromatin architecture and transcriptome integration in drug-tolerant breast cancer cells using scHi-C, scRNA-seq, and scDNA-seq.	scHi-C, scRNA-seq, scDNA-seq	Drug treatment (Tamoxifen)	Homo sapiens	410 samples	Multiomic integration (MUDI), Primary Template-directed Amplification
Drug response databases
Achilles	A project that systematically identifies and catalogs genetic vulnerabilities across a wide array of cancer cell lines using RNAi and CRISPR-Cas9 screening technologies, highlighting potential therapeutic targets.	Gene essentiality	RNAi and CRISPR-Cas9 perturbations	Homo sapiens	Gene essentiality data from CRISPR knockout screens, covering 18,333 genes across 739 cancer cell lines.
CCLE	The Cancer Cell Line Encyclopedia provides detailed genetic, transcriptomic, and pharmacologic characterization of a large panel of human cancer cell lines, facilitating predictive modeling of anticancer drug sensitivity.	Gene expression, drug sensitivity	Drug response profiling	Homo sapiens	Data from 1,037 cancer cell lines, including gene expression profiles and drug response data for 24 therapeutic agents.
CMap	The Connectivity Map is a resource that links gene expression profiles from cultured human cells treated with bioactive small molecules and genetic perturbations to discover connections between diseases, genes, and therapeutics.	Gene expression signatures	Small molecules, genetic perturbations	Homo sapiens	Over 1.3 million L1000 profiles, connecting genes, drugs, and disease states through common gene-expression signatures
CTRP	The Cancer Therapeutics Response Portal links genetic, lineage, and other cellular features of cancer cell lines to small-molecule sensitivity, aiding in the discovery of patient-matched cancer therapeutics.	Drug response, gene expression	Single and combination drug effects	Homo sapiens	Drug response data for 545 compounds tested across 887 cancer cell lines, integrated with gene expression information.
GDSC	The Genomics of Drug Sensitivity in Cancer project provides a large-scale dataset of drug sensitivity in cancer cells, integrating genomic and transcriptomic data to identify molecular features of drug response.	Gene expression, drug sensitivity	Drug sensitivity profiling	Homo sapiens	Drug sensitivity data for 265 compounds tested on 1,074 cancer cell lines, enabling the prediction of drug efficacy.
L1000	A high-throughput gene expression assay developed by the LINCS program, capturing the expression of 978 "landmark" genes and computationally inferring the remainder of the transcriptome.	Gene expression profiles	Small molecule and genetic perturbations	Homo sapiens	Approximately 1.3 million profiles, directly measuring 978 landmark genes and computationally inferring the full transcriptome.
LINCS	The Library of Integrated Network-Based Cellular Signatures (LINCS) program aims to catalog changes in gene expression and other cellular processes when cells are exposed to various perturbing agents, including small molecules, FDA-approved drugs, and genetic perturbations like shRNA-mediated gene silencing.	Gene expression, cellular signatures	Small molecules, FDA-approved drugs, shRNA silencing	Homo sapiens	Over 1.3 million gene expression profiles, covering ~5,000 small molecules and ~3,000 genetic perturbations.
PRISM	A high-throughput screening platform that measures the viability of cancer cell lines in response to a large number of compounds, including non-oncology drugs, to identify potential repurposing opportunities.	Viability response data	Drug viability screening	Homo sapiens	Viability response data for 1,448 drugs tested on 480 cancer cell lines, identifying compounds with anticancer potential.
TCGA	The Cancer Genome Atlas is a comprehensive project that has molecularly characterized over 20,000 primary cancer and matched normal samples across 33 cancer types, providing multi-omics data for integrative analyses.	Multi-omics, clinical, and survival data	Multi-omics analysis	Homo sapiens	Multi-omics data from over 11,000 tumor samples across 33 cancer types, providing a comprehensive resource for integrative cancer research.
Single-Cell Perturbation Databases
CeDR Atlas	A comprehensive knowledgebase for cellular drug response using scRNA-seq data. Integrates data from 582 datasets covering human, mouse, and cancer cell lines, enabling analysis of drug effects across 1250 tissue-cell combinations and 140 phenotypes.	Gene expression, drug response	Chemical perturbation	Human, Mouse, Cell Lines	Single-cell data from ~2.42 million cells, covering 582 datasets across human, mouse, and cancer cell lines.	Connectivity Map, scRNA-seq
PerturBase	Database for scRNA-seq and scATAC-seq data from genetic and chemical perturbations, covering 122 datasets from ~5 million cells. Offers analysis and visualization tools for understanding perturbation effects.	scRNA-seq, scATAC-seq	Genetic, chemical	Homo sapiens	Single-cell data from ~5 million cells, spanning 122 datasets of genetic and chemical perturbations	Single-cell perturbation sequencing (e.g., Perturb-seq, sci-Plex)
PerturbDB	Database of 66 Perturb-Seq datasets featuring gene knockdowns and clusters, with tools for cancer-related gene regulation analysis.	Single-cell RNA-seq	Genetic perturbation (CRISPR)	Homo sapiens	Single-cell transcriptomes from 4.5 million cells, including 10,194 gene knockdowns across 19 cell lines.	Perturb-Seq
scPerturb	Collection of 44 harmonized single-cell perturbation datasets for developing and benchmarking computational methods. Includes transcriptomic, proteomic, and epigenomic profiles processed uniformly.	scRNA-seq, scATAC-seq	Genetic (CRISPR) and chemical perturbations	Homo sapiens	On average, each dataset contains ~160,000 cells, with extensive coverage across all datasets.	Perturb-Seq, scATAC-seq, CITE-seq
Spatialdatabases
10x Genomics	Database of different datasets created by 10x Genomics, including various species, disease status, and CRISPR screens.	Spatial Transcriptomics (Visium and Xenium), scRNA-seq	Cancer, CRISPR-Cas9 perturbations	Homo sapiens, Mus musculus, and more	Comprehensive data from 706 datasets, including 533 human datasets across 10 tumor types and 9 large-scale CRISPR screens.	CRISPR screen
Perturb-map	A novel CRISPR screen, utilizing 'Pro-Codes', targets genes associated with tumor-immune interactions, making it compatible with spatial transcriptomics.	Spatial Transcriptomics (Visium)	Pro-Code (CRISPR) library	Mus musculus	4 mice, CRISPR screen targeting 35 different genes associated with tumor-immune interaction	CRISPR screen

## Sheet: References
Aissa AF, Islam ABMMK, Ariss MM, Go CC, Rader AE, Conrardy RD, Gajda AM, Rubio-Perez C, Valyi-Nagy K, Pasquinelli M, Feldman LE, Green SJ, Lopez-Bigas N, Frolov MV, Benevolenskaya EV. Single-cell transcriptional changes associated with drug tolerance and response to combination therapies in cancer. Nat Commun. 2021 Mar 12;12(1):1628. doi: 10.1038/s41467-021-21884-z. PMID: 33712615; PMCID: PMC7955…
Ben-David U, Siranosian B, Ha G, Tang H, Oren Y, Hinohara K, Strathdee CA, Dempster J, Lyons NJ, Burns R, Nag A, Kugener G, Cimini B, Tsvetkov P, Maruvka YE, O'Rourke R, Garrity A, Tubelli AA, Bandopadhayay P, Tsherniak A, Vazquez F, Wong B, Birger C, Ghandi M, Thorner AR, Bittker JA, Meyerson M, Getz G, Beroukhim R, Golub TR. Genetic and transcriptional evolution alters cancer cell line drug res…
Corsello SM, Nagari RT, Spangler RD, Rossen J, Kocak M, Bryan JG, Humeidi R, Peck D, Wu X, Tang AA, Wang VM, Bender SA, Lemire E, Narayan R, Montgomery P, Ben-David U, Garvie CW, Chen Y, Rees MG, Lyons NJ, McFarland JM, Wong BT, Wang L, Dumont N, O'Hearn PJ, Stefan E, Doench JG, Harrington CN, Greulich H, Meyerson M, Vazquez F, Subramanian A, Roth JA, Bittker JA, Boehm JS, Mader CC, Tsherniak A, …
Dhainaut M, Rose SA, Akturk G, Wroblewska A, Nielsen SR, Park ES, Buckup M, Roudko V, Pia L, Sweeney R, Le Berichel J, Wilk CM, Bektesevic A, Lee BH, Bhardwaj N, Rahman AH, Baccarini A, Gnjatic S, Pe'er D, Merad M, Brown BD. Spatial CRISPR genomics identifies regulators of the tumor microenvironment. Cell. 2022 Mar 31;185(7):1223-1239.e20. doi: 10.1016/j.cell.2022.02.015. Epub 2022 Mar 14. PMID: …
Eschweiler S, Ramírez-Suástegui C, Li Y, King E, Chudley L, Thomas J, Wood O, von Witzleben A, Jeffrey D, McCann K, Simon H, Mondal M, Wang A, Dicker M, Lopez-Guadamillas E, Chou TF, Dobbs NA, Essame L, Acton G, Kelly F, Halbert G, Sacco JJ, Schache AG, Shaw R, McCaul JA, Paterson C, Davies JH, Brennan PA, Singh RP, Loadman PM, Wilson W, Hackshaw A, Seumois G, Okkenhaug K, Thomas GJ, Jones TM, Ay…
França GS, Baron M, King BR, Bossowski JP, Bjornberg A, Pour M, Rao A, Patel AS, Misirlioglu S, Barkley D, Tang KH, Dolgalev I, Liberman DA, Avital G, Kuperwaser F, Chiodin M, Levine DA, Papagiannakopoulos T, Marusyk A, Lionnet T, Yanai I. Cellular adaptation to cancer therapy along a resistance continuum. Nature. 2024 Jul;631(8022):876-883. doi: 10.1038/s41586-024-07690-9. Epub 2024 Jul 10. PMID…
Ghandi M, Huang FW, Jané-Valbuena J, Kryukov GV, Lo CC, McDonald ER 3rd, Barretina J, Gelfand ET, Bielski CM, Li H, Hu K, Andreev-Drakhlin AY, Kim J, Hess JM, Haas BJ, Aguet F, Weir BA, Rothberg MV, Paolella BR, Lawrence MS, Akbani R, Lu Y, Tiv HL, Gokhale PC, de Weck A, Mansour AA, Oh C, Shih J, Hadi K, Rosen Y, Bistline J, Venkatesan K, Reddy A, Sonkin D, Liu M, Lehar J, Korn JM, Porter DA, Jon…
Goyal Y, Busch GT, Pillai M, Li J, Boe RH, Grody EI, Chelvanambi M, Dardani IP, Emert B, Bodkin N, Braun J, Fingerman D, Kaur A, Jain N, Ravindran PT, Mellis IA, Kiani K, Alicea GM, Fane ME, Ahmed SS, Li H, Chen Y, Chai C, Kaster J, Witt RG, Lazcano R, Ingram DR, Johnson SB, Wani K, Dunagin MC, Lazar AJ, Weeraratna AT, Wargo JA, Herlyn M, Raj A. Diverse clonal fates emerge upon drug treatment of …
https://www.10xgenomics.com/datasets
Keenan AB, Jenkins SL, Jagodnik KM, Koplev S, He E, Torre D, Wang Z, Dohlman AB, Silverstein MC, Lachmann A, Kuleshov MV, Ma'ayan A, Stathias V, Terryn R, Cooper D, Forlin M, Koleti A, Vidovic D, Chung C, Schürer SC, Vasiliauskas J, Pilarczyk M, Shamsaei B, Fazel M, Ren Y, Niu W, Clark NA, White S, Mahi N, Zhang L, Kouril M, Reichard JF, Sivaganesan S, Medvedovic M, Meller J, Koch RJ, Birtwistle …
Kong SL, Li H, Tai JA, Courtois ET, Poh HM, Lau DP, Haw YX, Iyer NG, Tan DSW, Prabhakar S, Ruff D, Hillmer AM. Concurrent Single-Cell RNA and Targeted DNA Sequencing on an Automated Platform for Comeasurement of Genomic and Transcriptomic Signatures. Clin Chem. 2019 Feb;65(2):272-281. doi: 10.1373/clinchem.2018.295717. Epub 2018 Dec 6. PMID: 30523199.
McFarland JM, Paolella BR, Warren A, Geiger-Schuller K, Shibue T, Rothberg M, Kuksenko O, Colgan WN, Jones A, Chambers E, Dionne D, Bender S, Wolpin BM, Ghandi M, Tirosh I, Rozenblatt-Rosen O, Roth JA, Golub TR, Regev A, Aguirre AJ, Vazquez F, Tsherniak A. Multiplexed single-cell transcriptional response profiling to define cancer vulnerabilities and therapeutic mechanism of action. Nat Commun. 2…
Peidli S, Green TD, Shen C, Gross T, Min J, Garda S, Yuan B, Schumacher LJ, Taylor-King JP, Marks DS, Luna A, Blüthgen N, Sander C. scPerturb: harmonized single-cell perturbation data. Nat Methods. 2024 Mar;21(3):531-540. doi: 10.1038/s41592-023-02144-y. Epub 2024 Jan 26. PMID: 38279009.
Rees MG, Seashore-Ludlow B, Cheah JH, Adams DJ, Price EV, Gill S, Javaid S, Coletti ME, Jones VL, Bodycombe NE, Soule CK, Alexander B, Li A, Montgomery P, Kotz JD, Hon CS, Munoz B, Liefeld T, Dančík V, Haber DA, Clish CB, Bittker JA, Palmer M, Wagner BK, Clemons PA, Shamji AF, Schreiber SL. Correlating chemical sensitivity and basal gene expression reveals mechanism of action. Nat Chem Biol. 2016…
Schnepp PM, Shelley G, Dai J, Wakim N, Jiang H, Mizokami A, Keller ET. Single-Cell Transcriptomics Analysis Identifies Nuclear Protein 1 as a Regulator of Docetaxel Resistance in Prostate Cancer Cells. Mol Cancer Res. 2020 Sep;18(9):1290-1301. doi: 10.1158/1541-7786.MCR-20-0051. Epub 2020 Jun 8. PMID: 32513898; PMCID: PMC7483674.
Sharma A, Cao EY, Kumar V, Zhang X et al. Longitudinal single-cell RNA sequencing of patient-derived primary cells reveals drug-induced infidelity in stem cell hierarchy. Nat Commun 2018 Nov 22;9(1):4931. PMID: 30467425
Stevens LE, Peluffo G, Qiu X, Temko D, Fassl A, Li Z, Trinh A, Seehawer M, Jovanović B, Alečković M, Wilde CM, Geck RC, Shu S, Kingston NL, Harper NW, Almendro V, Pyke AL, Egri SB, Papanastasiou M, Clement K, Zhou N, Walker S, Salas J, Park SY, Frank DA, Meissner A, Jaffe JD, Sicinski P, Toker A, Michor F, Long HW, Overmoyer BA, Polyak K. JAK-STAT Signaling in Inflammatory Breast Cancer Enables C…
Stewart CA, Gay CM, Xi Y, Sivajothi S, Sivakamasundari V, Fujimoto J, Bolisetty M, Hartsfield PM, Balasubramaniyan V, Chalishazar MD, Moran C, Kalhor N, Stewart J, Tran H, Swisher SG, Roth JA, Zhang J, de Groot J, Glisson B, Oliver TG, Heymach JV, Wistuba I, Robson P, Wang J, Byers LA. Single-cell analyses reveal increased intratumoral heterogeneity after the onset of therapy resistance in small-…
Subramanian A, Narayan R, Corsello SM, Peck DD, Natoli TE, Lu X, Gould J, Davis JF, Tubelli AA, Asiedu JK, Lahr DL, Hirschman JE, Liu Z, Donahue M, Julian B, Khan M, Wadden D, Smith IC, Lam D, Liberzon A, Toder C, Bagul M, Orzechowski M, Enache OM, Piccioni F, Johnson SA, Lyons NJ, Berger AH, Shamji AF, Brooks AN, Vrcic A, Flynn C, Rosains J, Takeda DY, Hu R, Davison D, Lamb J, Ardlie K, Hogstrom…
Wang X, Frederick J, Wang H, Hui S, Backman V, Ji Z. Spike-in normalization for single-cell RNA-seq reveals dynamic global transcriptional activity mediating anticancer drug response. NAR Genom Bioinform. 2021. 3(2):lqab054. doi: 10.1093/nargab/lqab054. PMID: 34159316
Wang YY, Kang H, Xu T, Hao L, Bao Y, Jia P. CeDR Atlas: a knowledgebase of cellular drug response. Nucleic Acids Res. 2022 Jan 7;50(D1):D1164-D1171. doi: 10.1093/nar/gkab897. PMID: 34634794; PMCID: PMC8728137.
Wei Z, Si D, Duan B, Gao Y, Yu Q, Zhang Z, Guo L, Liu Q. PerturBase: a comprehensive database for single-cell perturbation data analysis and visualization. Nucleic Acids Res. 2024 Oct 8:gkae858. doi: 10.1093/nar/gkae858. Epub ahead of print. PMID: 39377396.
Yang B, Zhang M, Shi Y, Zheng BQ, Shi C, Lu D, Yang ZZ, Dong YM, Zhu L, Ma X, Zhang J, He J, Zhang Y, Hu K, Lin H, Liao JY, Yin D. PerturbDB for unraveling gene functions and regulatory networks. Nucleic Acids Res. 2024 Sep 11:gkae777. doi: 10.1093/nar/gkae777. Epub ahead of print. PMID: 39265120.
Yang W, Soares J, Greninger P, Edelman EJ, Lightfoot H, Forbes S, Bindal N, Beare D, Smith JA, Thompson IR, Ramaswamy S, Futreal PA, Haber DA, Stratton MR, Benes C, McDermott U, Garnett MJ. Genomics of Drug Sensitivity in Cancer (GDSC): a resource for therapeutic biomarker discovery in cancer cells. Nucleic Acids Res. 2013 Jan;41(Database issue):D955-61. doi: 10.1093/nar/gks1111. Epub 2012 Nov 23…
Zhao W, Dovas A, Spinazzi EF, Levitin HM, Banu MA, Upadhyayula P, Sudhakar T, Marie T, Otten ML, Sisti MB, Bruce JN, Canoll P, Sims PA. Deconvolution of cell type-specific drug responses in human tumor tissue with single-cell RNA-seq. Genome Med. 2021 May 11;13(1):82. doi: 10.1186/s13073-021-00894-y. PMID: 33975634; PMCID: PMC8114529.
Zhao Y, Lu T, Song Y, Wen Y, Deng Z, Fan J, Zhao M, Zhao R, Luo Y, Xie J, Hu B, Sun H, Wang Y, He S, Gong Y, Cheng J, Liu X, Yu L, Li J, Li C, Shi Y, Huang Q. Cancer Cells Enter an Adaptive Persistence to Survive Radiotherapy and Repopulate Tumor. Adv Sci (Weinh). 2023 Mar;10(8):e2204177. doi: 10.1002/advs.202204177. Epub 2023 Jan 19. PMID: 36658726; PMCID: PMC10015890.
Zhou Y, Li T, Choppavarapu L, Fang K, Lin S, Jin VX. Integration of scHi-C and scRNA-seq data defines distinct 3D-regulated and biological-context dependent cell subpopulations. Nat Commun. 2024 Sep 27;15(1):8310. doi: 10.1038/s41467-024-52440-0. PMID: 39333113; PMCID: PMC11436782.
